# Supplementary material for: Associations of lipid levels susceptibility loci with coronary artery disease in Chinese population
Source: Lipids Health Dis. 2015 Jul 25;14:80. doi: 10.1186/s12944-015-0079-1 (PMC4514971; doi:10.1186/s12944-015-0079-1)
Supplement: Additional file 1: — Amplification primers utilized in the genotyping. (XLS 19 kb) [file 12944_2015_79_MOESM1_ESM.xls]

## Sheet: Sheet1
Additional File 1 Amplification primers utilized in the genotyping.
SNP	Primer (5'→3')	Product size (bp)
rs1169288	Forward: CTGAGCAAAGAGGCACTG	60
	Reverse: TCCAGCCAGGAGGTAGG
rs7395662	Forward: AGCCATTTGTGATTATTTAATTGCC	58
	Reverse: CATGCTAGTTATTAAACCTGAGGAA
rs1495741	Forward: CAAAAGCTGAAGGATGATTTTCATAATA	51
	Reverse: GAAGCTACTGTGAATGCCC
rs12670798	Forward: GCCAGTCAGAGTCGGAA	60
	Reverse: ACAAGAGAAAAGAAATACATTTGCTTTTA
rs9411489	Forward: GTGGTAAGGCTTGTAAGGCTTTTGT	58
	Reverse: ATCCCCAATAACACAGCCCTGG
rs10128711	Forward: CAATTGTAGCAATAAGCAGAAAGG	54
	Reverse: GCATACTTGTGCAAAAATGTCC
