# Supplementary material for: Associations of lipid levels susceptibility loci with coronary artery disease in Chinese population
Source: Lipids Health Dis. 2015 Jul 25;14:80. doi: 10.1186/s12944-015-0079-1 (PMC4514971; doi:10.1186/s12944-015-0079-1)
Supplement: Additional file 2: — Cumulative effects of associated variants on the risk of CAD. (XLS 18 kb) [file 12944_2015_79_MOESM2_ESM.xls]

## Sheet: Sheet1
Additional File 2 Cumulative effects of associated variants on the risk of CAD.
Quantile	Cases (%)	Controls (%)	OR (95%CI)	P
1	203 (43.7)	262 (56.3)	1
2	274 (47.2)	307 (52.8)	1.16 (0.87, 1.46)	0.206
3	210 (51.0)	202 (49.0)	1.33 (1.01, 1.74)	0.038
4	212 (56.7)	162 (43.3)	1.66 (1.24, 2.19)	<0.001
5	201 (59.6)	136 (40.4)	1.89 (1.42, 2.49)	<0.001
Quantile, quantile of risk score; OR (95%CI), odds ratio (95% confidence interval).
